# Supplementary material for: Relative Importance of Soluble and Microsomal Epoxide Hydrolases for the Hydrolysis of Epoxy-Fatty Acids in Human Tissues
Source: Int J Mol Sci. 2021 May 8;22(9):4993. doi: 10.3390/ijms22094993 (PMC8125816; doi:10.3390/ijms22094993)
Supplement: Supplementary file 1 [file ijms-22-04993-s001.zip]

Archive with 1 entries (1 files):
- ijms-1209212-supplementary.pdf
